# Supplementary material for: Adenophora triphylla var. japonica Inhibits Candida Biofilm Formation, Increases Susceptibility to Antifungal Agents and Reduces Infection
Source: Int J Mol Sci. 2021 Nov 21;22(22):12523. doi: 10.3390/ijms222212523 (PMC8624521; doi:10.3390/ijms222212523)
Supplement: Supplementary file 1 [file ijms-22-12523-s001.zip]

Archive with 1 entries (1 files):
- ijms-1419792-supplementary.pdf
